# Supplementary material for: Metaphor—A workflow for streamlined assembly and binning of metagenomes
Source: Gigascience. 2023 Jul 31;12:giad055. doi: 10.1093/gigascience/giad055 (PMC10388702; doi:10.1093/gigascience/giad055)
Supplement: giad055_Supplemental_Files [file giad055_supplemental_files.zip]

Archive with 4 entries (4 files):
- FigS1_Supplementary Material.png
- FigS2_Supplementary Material.png
- FigS3_Supplementary Material.png
- FigS4_Supplementary Material.png
